# Supplementary material for: Cyclin K condensates bridge CDK12 to phosphorylate and drive oncogenic YAP activation in hepatocellular carcinoma
Source: Sci Adv. 2026 Jul 3;12(27):eaec6492. doi: 10.1126/sciadv.aec6492 (PMC13330896; doi:10.1126/sciadv.aec6492)
Supplement: Supplementary file 2 — Tables S1 to S3 [file sciadv.aec6492_tables_s1_to_s3.zip]

Archive with 3 entries (3 files):
- aec6492_table_s1.xlsx
- aec6492_table_s2.xlsx
- aec6492_table_s3.xlsx
