# Supplementary material for: Cyclin K condensates bridge CDK12 to phosphorylate and drive oncogenic YAP activation in hepatocellular carcinoma
Source: Sci Adv. 2026 Jul 3;12(27):eaec6492. doi: 10.1126/sciadv.aec6492 (PMC13330896; doi:10.1126/sciadv.aec6492)
Supplement: Supplementary file 2 — Tables S1 to S3 [file sciadv.aec6492_tables_s1_to_s3.zip › aec6492_table_s1.xlsx]

## Sheet: Sheet1
Table 1 Potential Interacting partners identified by mass spectrometry
Accession	Protein name	Coverage(%)	#Unique
O14744	ANM5	45.53	35
P23458	JAK1	20.54	23
P10586	PTPRF	11.22	19
P42224	STAT1	29.47	19
P51617	IRAK1	30.48	18
Q9UHD2	TBK1	30.73	18
P29597	TYK2	16.76	17
Q9Y5A9	YTHD2	36.96	16
Q8N1F8	S11IP	16.36	16
O43156	TTI1	12.12	11
Q86X55	CARM1	16.61	9
Q15750	TAB1	23.41	9
P06241	FYN	28.31	8
P07947	YES	29.83	7
P46937	YAP1	17.46	7
Q6NXR4	TTI2	15.35	6
P40763	STAT3	9.61	6
Q13188	STK3	27.09	5
P27544	CERS1	17.43	5
P01106	MYC	11.16	5
Q14004	CDK13	9.26	4
P04626	ERBB2	4.54	4
Q9H9B1	EHMT1	3.7	4
P40692	MLH1	7.14	4
Q86UE8	TLK2	6.22	4
P37235	HPCL1	21.24	4
Q9Y2K2	SIK3	2.5	3
Q9H0K1	SIK2	4.1	3
Q12772	SRBP2	3.16	3
P60709	ACTB	71.73	1
O75909	CCNK	6.38	3
P00533	EGFR	3.55	2
P63261	ACTG	71.73	1
P42345	MTOR	1.26	2
Q9H1Y0	ATG5	8.73	2
Q6ZMG9	CERS6	5.73	2
P52732	KIF11	85.7	417
Q9NYV4	CDK12	39.46	336
P10809	CH60	88.66	119
Q14247	SRC8	71.09	96
Q9NTJ3	SMC4	54.97	91
Q16643	DREB	54.55	88
O95347	SMC2	55.39	87
P50990	TCPQ	81.02	74
Q69YQ0	CYTSA	51.75	73
Q9UM54	MYO6	45.83	71
Q92616	GCN1	27.37	71
Q9P0K7	RAI14	61.53	69
P02768	ALBU	69.62	68
P11142	HSP7C	74.92	66
P42704	LPPRC	39.67	66
P49368	TCPG	75.05	64
P78371	TCPB	80.93	63
P53621	COPA	44.36	63
P04843	RPN1	64.91	62
O14654	IRS4	42.32	61
P78527	PRKDC	15.89	61
P25705	ATPA	57.69	60
P07814	SYEP	41.93	60
Q16531	DDB1	42.98	59
P48643	TCPE	66.91	57
P17987	TCPA	75.18	56
P50991	TCPD	72.73	55
Q99832	TCPH	75.51	54
P16615	AT2A2	39.35	54
P55060	XPO2	40.58	54
P11021	BIP	62.23	53
P08670	VIME	84.98	53
P30876	RPB2	43.19	53
P40227	TCPZ	55.74	52
O14974	MYPT1	41.94	52
Q14683	SMC1A	42.74	52
P13637	AT1A3	21.62	1
P05023	AT1A1	49.46	51
P04264	K2C1	65.53	51
P38646	GRP75	56.26	50
O14980	XPO1	43.04	50
P21333	FLNA	25.27	50
P06576	ATPB	66.35	49
P20700	LMNB1	62.12	49
Q9UHB6	LIMA1	57.58	49
Q99460	PSMD1	47.22	41
Q9NVI1	FANCI	32.61	49
Q9UQE7	SMC3	39.36	49
O95831	AIFM1	63.62	47
P35527	K1C9	72.87	46
Q4VCS5	AMOT	44.37	46
P47756	CAPZB	59.57	44
P53618	COPB	44.18	44
Q96P70	IPO9	39.67	43
P35606	COPB2	54.42	43
P52272	HNRPM	52.05	43
Q15029	U5S1	44.14	42
P23396	RS3	92.59	42
P43246	MSH2	40.47	42
O43242	PSMD3	55.06	39
O43592	XPOT	41.16	42
P50993	AT1A2	19.31	1
Q14203	DCTN1	34.66	42
P25205	MCM3	49.13	42
O14776	TCRG1	29.87	42
Q9HAV4	XPO5	31.23	41
Q15393	SF3B3	33.85	41
Q96SB3	NEB2	38.92	40
Q9UPT5	EXOC7	46.94	40
Q96LA8	ANM6	72.27	39
Q9UJS0	CMC2	59.26	38
P13645	K1C10	61.3	38
P61158	ARP3	70.1	38
P19338	NUCL	38.73	38
P35221	CTNA1	43.93	37
Q9BXW9	FACD2	25.91	37
O43707	ACTN4	56.64	36
P48444	COPD	51.86	36
P55786	PSA	38.85	36
Q9UIA9	XPO7	30.63	36
Q8WTW3	COG1	40.2	36
P0DMV8	HS71A	60.06	35
P0DMV9	HS71B	60.06	35
P68104	EF1A1	74.03	35
Q99707	METH	29.33	35
O94906	PRP6	35.92	35
Q9UNF1	MAGD2	45.21	35
Q86VP6	CAND1	30.16	35
P13639	EF2	43.59	35
P11172	UMPS	48.33	35
P53396	ACLY	31.24	34
P02538	K2C6A	47.16	1
Q5H9R7	PP6R3	36.2	34
P28331	NDUS1	53.65	34
O75369	FLNB	18.02	34
Q16891	MIC60	42.22	33
Q9Y230	RUVB2	63.28	32
Q86Y56	DAAF5	41.05	32
Q99615	DNJC7	58.3	32
Q00325	MPCP	46.69	32
P41252	SYIC	23.93	32
P35908	K22E	58.37	31
O00232	PSD12	51.32	32
O43175	SERA	50.09	31
Q96A65	EXOC4	34.09	31
P57678	GEMI4	27.98	31
Q13263	TIF1B	37.49	31
Q93009	UBP7	22.96	31
P05141	ADT2	79.53	30
O00410	IPO5	33.27	30
Q02978	M2OM	68.15	30
Q14739	LBR	24.23	30
P40939	ECHA	40.89	30
P02545	LMNA	53.61	30
Q9UG63	ABCF2	39.65	30
Q6P1M0	S27A4	44.79	30
P11940	PABP1	50.63	29
P26641	EF1G	46	29
O00571	DDX3X	45.77	29
Q8WUM0	NU133	22.06	29
P54136	SYRC	50.45	29
Q96C19	EFHD2	67.92	28
Q9UBB4	ATX10	52.84	28
O95573	ACSL3	44.17	28
P41250	GARS	33.02	28
O43795	MYO1B	27.82	28
Q7L8L6	FAKD5	37.57	28
P11586	C1TC	31.98	28
Q03252	LMNB2	51.94	28
Q00610	CLH1	18.39	28
Q9BTW9	TBCD	24.16	28
Q9Y4W6	AFG32	30.74	28
P33993	MCM7	42.98	28
Q86XI2	CNDG2	22.57	28
O95373	IPO7	23.51	27
Q14126	DSG2	28.89	27
P52789	HXK2	33.7	27
Q9Y265	RUVB1	54.61	27
Q9NNW5	WDR6	29.97	27
P22102	PUR2	27.62	27
P14868	SYDC	56.69	27
P43243	MATR3	33.41	27
Q9NV70	EXOC1	36.35	27
P55265	DSRAD	23.33	27
P78347	GTF2I	31.26	27
O75746	CMC1	52.8	26
Q07065	CKAP4	55.98	26
P30153	2AAA	50.59	26
Q96A33	CCD47	43.89	26
P04844	RPN2	44.06	26
O75155	CAND2	24.11	26
O60341	KDM1A	36.03	26
P09874	PARP1	29.29	26
O75044	SRGP2	25.21	26
Q6DN90	IQEC1	25.65	26
Q9NZQ3	SPN90	34.35	25
Q9Y608	LRRF2	27.18	25
P07237	PDIA1	46.06	25
O43491	E41L2	31.84	25
O15294	OGT1	26.39	25
Q8TC07	TBC15	32.85	25
Q00839	HNRPU	27.64	25
Q13045	FLII	21.75	25
Q9BQG0	MBB1A	18.52	25
P43686	PRS6B	57.18	28
Q8N1F7	NUP93	29.3	25
P14625	ENPL	31.88	25
Q9H3U1	UN45A	31.67	25
Q9NRZ9	HELLS	28.28	25
Q86V48	LUZP1	28.25	25
Q969V3	NCLN	45.47	24
P08195	4F2	34.29	24
P14923	PLAK	42.95	24
P13797	PLST	44.6	24
Q6WCQ1	MPRIP	31.22	24
Q14697	GANAB	25	24
Q9Y4R8	TELO2	28.32	24
Q9C0B7	TNG6	25.23	24
Q05823	RN5A	27.8	24
P52701	MSH6	20.22	24
Q16543	CDC37	42.86	24
Q9NXE4	NSMA3	30.37	24
Q66K14	TBC9B	23.12	24
O94832	MYO1D	23.76	24
Q05682	CALD1	30.77	24
P06733	ENOA	48.62	23
Q8WVX9	FACR1	32.04	23
Q96CS3	FAF2	52.81	23
Q6AI08	HEAT6	24.13	23
Q9Y5L0	TNPO3	28.17	23
O00311	CDC7	42.51	23
P61978	HNRPK	43.41	23
P53007	TXTP	58.2	23
P51610	HCFC1	12.48	23
Q96TA2	YMEL1	30.27	23
P36578	RL4	39.58	23
P35998	PRS7	50.35	23
O14936	CSKP	25.92	23
Q9BPX3	CND3	24.63	23
P33176	KINH	25.96	23
O43933	PEX1	16.99	23
O43663	PRC1	35.81	23
P28340	DPOD1	23.22	23
P08238	HS90B	44.48	22
O15397	IPO8	20.06	22
P12268	IMDH2	42.61	22
O15269	SPTC1	37.63	22
Q9UJX3	APC7	36.73	22
P07948	LYN	51.56	22
Q8TEX9	IPO4	20.81	22
Q14145	KEAP1	36.86	22
P00367	DHE3	40.14	22
P46977	STT3A	24.96	22
Q15233	NONO	46.5	22
Q8IWC1	MA7D3	27.97	22
P31948	STIP1	38.12	22
Q8N3R9	PALS1	28.89	22
Q9Y3Z3	SAMH1	37.54	22
Q15021	CND1	16.63	22
P62191	PRS4	62.95	27
Q8TCG1	CIP2A	23.09	22
Q6PJG6	BRAT1	33.5	22
P62701	RS4X	66.16	22
P62195	PRS8	53.45	18
Q9P2J5	SYLC	18.62	22
Q92841	DDX17	44.31	21
Q15386	UBE3C	21.14	21
P57740	NU107	21.84	21
Q6UB35	C1TM	24.64	21
Q14257	RCN2	37.22	21
P28288	ABCD3	32.93	21
O00159	MYO1C	24.37	21
O75694	NU155	17.04	21
Q93100	KPBB	22.05	21
P14618	KPYM	49.15	21
Q86WJ1	CHD1L	22.97	21
Q08211	DHX9	21.02	21
Q6P1J9	CDC73	32.77	21
P17980	PRS6A	56.49	20
Q96KP1	EXOC2	24.57	21
P13010	XRCC5	26.37	21
Q08AM6	VAC14	25.96	21
Q9NZI8	IF2B1	43.67	20
Q5JPE7	NOMO2	18.07	20
Q15155	NOMO1	18.74	20
P69849	NOMO3	18.74	20
Q9UHI6	DDX20	29.85	20
Q68E01	INT3	19.18	20
P19367	HXK1	26.72	20
Q8TEQ6	GEMI5	15.98	20
Q92598	HS105	31.12	20
Q53H12	AGK	43.84	20
O75688	PPM1B	46.76	20
Q12906	ILF3	29.75	20
P46060	RAGP1	36.97	20
O95490	AGRL2	16.79	20
Q8N0X7	SPART	32.88	20
Q96T76	MMS19	23.2	20
Q9Y2D5	AKAP2	24.91	20
Q9Y263	PLAP	28.81	20
Q9HD45	TM9S3	23.94	20
Q92900	RENT1	22.05	20
Q53R41	FAKD1	25.15	20
P10412	H14	33.79	1
Q13435	SF3B2	22.57	20
Q9C0C7	AMRA1	20.26	20
Q9H845	ACAD9	28.82	20
O60645	EXOC3	28.46	20
O75533	SF3B1	16.41	20
P08621	RU17	28.83	20
Q68CZ6	HAUS3	36.15	20
Q8WYA0	IFT81	29.14	20
Q9Y4D1	DAAM1	19.2	20
Q9BUQ8	DDX23	23.05	20
P67809	YBOX1	62.04	19
Q8IUF1	CBWD2	39.49	1
Q9BRT8	CBWD1	39.49	1
P53985	MOT1	28	19
P13647	K2C5	46.27	19
P12956	XRCC6	28.41	19
P56192	SYMC	26.78	19
P34932	HSP74	31.31	19
P22314	UBA1	22.02	19
O43264	ZW10	26.06	19
Q7Z4H7	HAUS6	19.37	19
P42695	CNDD3	13.95	19
P10155	RO60	39.22	19
Q96PK6	RBM14	32.14	19
Q14974	IMB1	22.95	19
Q6PGP7	TTC37	14.64	19
Q9Y5Q8	TF3C5	37.38	19
Q13049	TRI32	28.64	19
Q9NTZ6	RBM12	18.67	19
Q9Y285	SYFA	37.01	19
O14730	RIOK3	32.95	19
P55884	EIF3B	23.1	19
O15084	ANR28	21.46	18
P17844	DDX5	38.93	18
P38919	IF4A3	39.9	18
Q9H9B4	SFXN1	64.6	18
Q9H900	ZWILC	33.16	18
Q96D09	GASP2	26.61	18
Q9UI26	IPO11	18.26	18
P49327	FAS	7.33	18
Q96RG2	PASK	16.48	18
O00471	EXOC5	25.56	18
Q7Z3C6	ATG9A	26.46	18
Q9NTJ5	SAC1	31.69	18
P13667	PDIA4	23.88	18
O95202	LETM1	26.79	18
Q27J81	INF2	18.33	18
Q9UJV9	DDX41	33.6	18
Q9P2M7	CING	17.96	18
Q8IY17	PLPL6	13.53	18
Q13310	PABP4	40.68	17
Q9BUP0	EFHD1	74.9	17
Q8NI60	COQ8A	23.34	17
P04049	RAF1	38.89	17
Q9NPL8	TIDC1	51.23	17
Q9Y2J2	E41L3	22.26	17
Q9UBX3	DIC	52.96	17
P05455	LA	35.05	17
Q13200	PSMD2	15.75	12
O95163	ELP1	16.07	17
Q92945	FUBP2	24.61	17
Q14746	COG2	26.42	17
Q9NR50	EI2BG	44.03	17
Q7L2E3	DHX30	15.66	17
Q14677	EPN4	30.88	17
P18031	PTN1	45.52	17
P30101	PDIA3	37.82	17
P56282	DPOE2	34.91	17
Q96QU8	XPO6	14.4	17
Q9H9E3	COG4	26.5	17
Q8IYI6	EXOC8	24.28	17
O75419	CDC45	25.09	17
Q12797	ASPH	25.46	17
Q9Y512	SAM50	39.66	17
P39656	OST48	36.62	17
P29401	TKT	31.3	17
Q8NF37	PCAT1	26.59	17
Q5T160	SYRM	29.07	17
Q14527	HLTF	19.23	17
Q9H9Y6	RPA2	16.04	17
Q9BW92	SYTM	24.51	17
Q96MW5	COG8	21.57	17
P27348	1433T	60	16
Q14671	PUM1	19.9	16
P52597	HNRPF	45.54	16
Q8IXI1	MIRO2	33.98	16
Q9UBB6	NCDN	25.65	16
Q14498	RBM39	32.45	16
P63244	RACK1	50.16	16
Q96T51	RUFY1	28.11	16
P0CG48	UBC	11.53	16
Q9H853	TBA4B	23.65	1
P0CG47	UBB	34.5	16
Q96JJ7	TMX3	30.4	16
Q8NC51	PAIRB	41.42	16
B5ME19	EIFCL	17.51	16
Q99613	EIF3C	17.52	16
P54886	P5CS	24.53	16
Q01518	CAP1	30.11	16
Q9NYY8	FAKD2	24.37	16
P25788	PSA3	65.49	16
Q9Y2L1	RRP44	19.42	16
O95140	MFN2	25.5	16
P61221	ABCE1	27.38	16
Q02790	FKBP4	45.75	16
O00567	NOP56	25.42	16
O75175	CNOT3	16.07	16
Q14566	MCM6	21.19	16
P42285	MTREX	16.7	16
O15360	FANCA	10.79	16
Q9Y5Q9	TF3C3	22.12	16
P08243	ASNS	27.81	16
P54577	SYYC	28.22	16
Q92878	RAD50	12.88	16
P31943	HNRH1	54.34	15
P12814	ACTN1	38.45	15
Q8WVB6	CTF18	17.74	15
P55036	PSMD4	37.4	8
Q15208	STK38	35.05	15
Q15645	PCH2	33.8	15
Q7Z4Q2	HEAT3	22.65	15
O00743	PPP6	43.93	15
Q9C0E2	XPO4	16.68	15
P51784	UBP11	16.51	15
Q9Y2V7	COG6	22.37	15
O75122	CLAP2	15.53	15
Q99570	PI3R4	11.56	15
P32189	GLPK	27.01	15
O94927	HAUS5	25.75	15
Q14157	UBP2L	17.66	15
Q9UKF6	CPSF3	25.29	15
Q9UI10	EI2BD	32.89	15
Q9NZ01	TECR	37.66	15
Q9NVH1	DJC11	24.15	15
P35520	CBS	29.58	15
Q9Y4C2	TCAF1	14.98	15
P46459	NSF	19.76	15
Q13948	CASP	20.8	15
Q9H857	NT5D2	28.46	15
O95071	UBR5	5.93	15
Q9UJX2	CDC23	31.83	15
O60502	OGA	17.36	15
Q9Y6Y8	S23IP	17.7	15
Q5VYK3	ECM29	9.81	15
P12236	ADT3	78.19	14
Q14318	FKBP8	35.92	14
Q86U42	PABP2	50.33	14
Q92600	CNOT9	49.16	14
Q8WVM8	SCFD1	29.75	14
P10398	ARAF	35.48	14
O15270	SPTC2	30.25	14
P08237	PFKAM	24.49	14
Q13561	DCTN2	37.41	14
Q5VV42	CDKAL	32.47	14
Q96ER3	SAAL1	29.32	14
Q9P1U1	ARP3B	50.72	14
P17812	PYRG1	24.7	14
Q5VU97	CAHD1	10.75	14
Q8TCJ2	STT3B	18.77	14
Q9UBF2	COPG2	21.7	14
P31153	METK2	34.43	14
P49591	SYSC	31.52	14
Q96SK2	TM209	30.12	14
Q9P289	STK26	26.44	5
Q8TAF3	WDR48	20.09	14
O76021	RL1D1	28.16	14
Q96GA3	LTV1	28.84	14
O60762	DPM1	47.69	14
Q9NYH9	UTP6	19.77	14
P35240	MERL	24.54	14
Q6P3X3	TTC27	20.28	14
Q86YT6	MIB1	16.5	14
Q9UI12	VATH	29.19	14
O14545	TRAD1	23.88	14
Q92667	AKAP1	20.71	14
Q14254	FLOT2	31.07	14
Q8NE01	CNNM3	22.77	14
P50416	CPT1A	21.86	14
Q9UDR5	AASS	18.25	14
Q96PY5	FMNL2	12.25	14
Q9P2I0	CPSF2	19.44	14
Q9UNY4	TTF2	12.13	14
Q5W0B1	OBI1	22.45	14
Q92615	LAR4B	18.7	14
P46020	KPB1	11.28	14
Q9UPR3	SMG5	13.78	14
P07437	TBB5	84.23	13
P16989	YBOX3	58.87	13
P42166	LAP2A	36.74	13
P63104	1433Z	51.84	13
Q9Y2X3	NOP58	29.68	13
Q96H55	MYO19	19.9	13
Q12931	TRAP1	24.86	13
Q9P035	HACD3	23.48	13
P30837	AL1B1	38.1	13
P05787	K2C8	38.1	13
P49411	EFTU	36.5	13
O60518	RNBP6	19	13
Q9NSE4	SYIM	17.59	13
Q9UGJ1	GCP4	25.79	13
Q9ULV4	COR1C	26.37	13
Q92797	SYMPK	12.48	13
P26599	PTBP1	23.35	13
O60763	USO1	16.11	13
Q13423	NNTM	14.09	13
O14818	PSA7	45.97	13
Q9Y5K6	CD2AP	21.6	13
O60942	MCE1	22.28	13
P15880	RS2	42.66	13
Q9Y3I0	RTCB	29.7	13
P06400	RB	15.52	13
Q14139	UBE4A	14.45	13
Q04721	NOTC2	6.76	13
P53350	PLK1	26.04	13
P26640	SYVC	13.29	13
Q15042	RB3GP	14.07	13
Q96LB3	IFT74	25.83	13
P26639	SYTC	21.02	13
Q9Y262	EIF3L	21.99	13
P31939	PUR9	27.53	13
Q5JTZ9	SYAM	14.92	13
Q10570	CPSF1	8.52	13
P54277	PMS1	14.7	13
Q6NUQ1	RINT1	13.76	13
Q6IBW4	CNDH2	19.67	13
O94826	TOM70	31.91	13
Q96AX1	VP33A	19.63	13
Q6PI48	SYDM	16.59	13
P54652	HSP72	46.48	12
Q92973	TNPO1	21.27	12
Q9Y5M8	SRPRB	45.39	12
P60842	IF4A1	36.21	12
P52292	IMA1	29.3	12
Q12959	DLG1	14.49	12
P14866	HNRPL	23.94	12
Q9H223	EHD4	28.65	12
Q9UPN7	PP6R1	14.53	12
Q7KZF4	SND1	16.37	12
P83436	COG7	17.79	12
P25789	PSA4	43.3	12
O15228	GNPAT	17.35	12
Q8N122	RPTOR	11.16	12
P31040	SDHA	22.59	12
O60716	CTND1	11.98	12
Q99523	SORT	14.2	12
P86791	CCZ1	28.42	12
P86790	CCZ1B	28.42	12
Q9Y679	AUP1	36.83	12
Q8TD19	NEK9	13.69	12
Q9H9A5	CNO10	24.33	12
O94776	MTA2	23.65	12
P29590	PML	15.65	12
Q9ULK4	MED23	9.36	12
O60826	CCD22	24.4	12
Q15459	SF3A1	17.15	12
Q9NWZ5	UCKL1	24.64	12
Q96EY7	PTCD3	18.87	12
O60488	ACSL4	23.91	12
Q5UIP0	RIF1	6.23	12
O15091	MRPP3	21.96	12
P46019	KPB2	11.66	12
P47897	SYQ	16.65	12
Q9H4L7	SMRCD	11.6	12
P60228	EIF3E	26.07	12
Q86UA1	PRP39	16.89	12
P34897	GLYM	24.6	12
Q92540	SMG7	10.55	12
Q5JPH6	SYEM	18.55	12
P62269	RS18	53.95	12
P07900	HS90A	34.84	11
P08779	K1C16	53.07	11
P30154	2AAB	33.61	11
P36957	ODO2	25.61	11
Q96TC7	RMD3	24.68	11
Q99805	TM9S2	19	11
Q8N720	ZN655	26.07	11
Q7Z5K2	WAPL	11.01	11
Q00587	BORG5	29.41	11
O00425	IF2B3	31.09	11
Q9UJX4	APC5	16.42	11
P49588	SYAC	14.77	11
Q9Y6G9	DC1L1	27.72	11
A0AVF1	IFT56	24.91	12
P31689	DNJA1	31.49	11
Q15392	DHC24	16.28	11
P07197	NFM	16.27	11
P51648	AL3A2	24.74	11
P51114	FXR1	21.42	11
O15287	FANCG	19.13	11
Q5QP82	DCA10	22	11
Q9UNS1	TIM	10.35	11
Q9NUQ8	ABCF3	16.78	11
P26196	DDX6	27.54	11
O43143	DHX15	15.6	11
P54289	CA2D1	10.97	11
P06396	GELS	14.32	11
Q53EZ4	CEP55	24.14	11
O14639	ABLM1	17.99	11
Q9H2D6	TARA	5.58	11
Q10469	MGAT2	24.16	11
Q04917	1433F	43.9	11
Q8WU76	SCFD2	18.27	11
Q2VIR3	IF2GL	28.6	1
Q96D53	COQ8B	25.92	11
Q71RC2	LARP4	19.2	11
Q5TAQ9	DCAF8	18.09	11
Q9P258	RCC2	21.46	11
Q9BSJ8	ESYT1	11.32	11
Q6UVY6	MOXD1	16.31	11
Q9UK73	FEM1B	20.41	11
P46782	RS5	35.78	11
Q6PML9	ZNT9	19.54	11
Q5SY16	NOL9	16.38	11
O75150	BRE1B	13.99	11
O95785	WIZ	8.36	11
Q5SQN1	SNP47	28.66	11
Q9NZW5	PALS2	24.81	11
Q969Z0	FAKD4	16.16	11
Q8IUR7	ARMC8	16.34	11
Q15046	SYK	22.11	11
P20648	ATP4A	5.99	1
P27708	PYR1	5.84	11
O96005	CLPT1	12.56	11
Q13451	FKBP5	22.32	11
P49736	MCM2	12.94	11
Q9H2H9	S38A1	15.4	11
Q8IXI2	MIRO1	19.74	11
Q12769	NU160	7.8	11
Q9Y3T9	NOC2L	14.15	11
Q96KR1	ZFR	12.29	11
P54707	AT12A	7.6	1
Q15477	SKIV2	10.03	11
Q8IUD2	RB6I2	11.2	11
O75147	OBSL1	6.07	11
Q9BUF5	TBB6	63.23	10
P31946	1433B	52.44	10
O75170	PP6R2	15.94	10
Q01814	AT2B2	9.01	1
Q9Y277	VDAC3	36.04	10
P25490	TYY1	21.98	10
Q15054	DPOD3	25.11	10
Q86YZ3	HORN	4.53	10
O15143	ARC1B	32.53	10
P17858	PFKAL	20	10
P04406	G3P	42.09	10
P62917	RL8	31.13	10
P23381	SYWC	25.05	10
Q8IW35	CEP97	13.18	10
Q53GQ0	DHB12	29.81	10
Q9NRG9	AAAS	20.33	10
Q2TAL8	QRIC1	14.95	10
P40926	MDHM	38.46	10
Q9HCC0	MCCB	23.98	10
Q9H6R7	WDCP	14.98	10
O75489	NDUS3	37.12	10
Q9BT22	ALG1	20.91	10
P62258	1433E	50.98	10
P63151	2ABA	29.31	10
O43251	RFOX2	25.38	10
Q9NUJ3	T11L1	20.43	10
Q9BWH6	RPAP1	7.75	10
Q13620	CUL4B	11.94	10
Q92990	GLMN	15.66	10
Q9H0A0	NAT10	11.02	10
Q9ULX6	AKP8L	18.42	10
P35232	PHB	41.18	10
Q2NKX8	ERC6L	9.04	10
Q7L9B9	EEPD1	20.56	10
Q7Z3B4	NUP54	21.5	10
Q8WXA3	RUFY2	20.3	10
P43304	GPDM	16.51	10
Q8N3U4	STAG2	10.24	10
P07996	TSP1	8.97	10
Q13144	EI2BE	12.21	10
Q8N6R0	EFNMT	14.74	10
Q9HC21	TPC	31.88	10
Q96JG6	VPS50	12.76	10
Q02218	ODO1	8.99	10
Q9BW27	NUP85	17.07	10
Q6P996	PDXD1	12.94	10
P08174	DAF	29.13	10
Q96JJ3	ELMO2	15.28	10
Q01968	OCRL	12.21	10
P50395	GDIB	24.72	10
Q13330	MTA1	17.06	10
Q8NI27	THOC2	7.66	10
P46379	BAG6	11.4	10
Q96RT1	ERBIN	8.99	10
Q9H892	TTC12	14.75	10
Q9H9T3	ELP3	19.2	10
Q14152	EIF3A	6.66	10
P42167	LAP2B	40.31	9
Q13501	SQSTM	22.5	9
Q8ND04	SMG8	12.11	9
P28066	PSA5	37.76	9
O95684	CEP43	23.56	9
P35613	BASI	25.71	9
P38606	VATA	16.69	9
Q9Y5V3	MAGD1	13.75	9
Q96AE4	FUBP1	22.67	9
Q9Y5Y0	FLVC1	23.96	9
Q15758	AAAT	19.04	9
Q8IZL8	PELP1	12.57	9
Q8TCT9	HM13	19.36	9
Q9Y678	COPG1	16.25	9
P61247	RS3A	39.02	9
O75152	ZC11A	14.07	9
P60174	TPIS	54.62	9
Q6ZNB6	NFXL1	13.28	9
O60299	LZTS3	16.34	9
Q9UMZ2	SYNRG	9.44	9
Q06203	PUR1	21.28	9
Q9UMS4	PRP19	20.83	9
Q8WX92	NELFB	16.9	9
Q96RT8	GCP5	10.64	9
P57088	TMM33	44.13	9
Q9BRS2	RIOK1	18.84	9
P49321	NASP	15.1	9
Q9ULJ8	NEB1	8.74	9
P05026	AT1B1	24.42	9
Q9UBM7	DHCR7	20	9
Q07666	KHDR1	23.48	9
Q9Y6J9	TAF6L	17.52	9
O00400	ACATN	15.3	9
Q5SWX8	ODR4	21.37	9
Q9Y2T7	YBOX2	10.71	1
P38435	VKGC	13.19	9
Q92747	ARC1A	25.41	9
Q86UT6	NLRX1	10.56	9
P82094	TMF1	9.79	9
Q9BVI4	NOC4L	17.64	9
Q9NYV6	RRN3	11.98	9
P49915	GUAA	12.7	9
P27986	P85A	16.16	9
Q09161	NCBP1	10.38	9
Q8IWZ6	BBS7	13.57	9
Q9UKV5	AMFR	15.71	9
Q15008	PSMD6	22.62	9
Q9Y6Y0	NS1BP	17.91	9
Q6UXV4	MIC27	37.69	9
Q9H0W8	SMG9	21.92	9
Q9Y3I1	FBX7	16.67	9
Q9Y2A7	NCKP1	8.95	9
Q14C86	GAPD1	7.98	9
Q6NSI4	RADX	12.63	9
Q9H936	GHC1	26.01	9
Q9H7D7	WDR26	15.58	11
P49756	RBM25	10.44	9
Q06210	GFPT1	15.02	9
Q9Y2W6	TDRKH	16.4	9
Q99567	NUP88	15.11	9
Q13123	RED	16.52	9
Q9HB71	CYBP	46.93	9
P55072	TERA	14.27	9
Q9H0E2	TOLIP	36.5	9
Q12768	WASC5	10.18	9
Q9NPQ8	RIC8A	19.4	9
Q9Y4B6	DCAF1	7.5	9
Q5T9L3	WLS	14.05	9
Q9BRR3	PGAP4	24.07	9
Q8TEB1	DCA11	19.23	9
Q14694	UBP10	13.16	9
O75146	HIP1R	11.14	9
P08240	SRPRA	17.4	9
Q9UEW8	STK39	26.24	9
Q8TCS8	PNPT1	12.01	9
Q96DF8	ESS2	18.7	9
Q13895	BYST	21.51	9
Q6ZXV5	TMTC3	13.44	9
O75132	ZBED4	10.25	9
O00541	PESC	17.69	9
Q96RR4	KKCC2	17.18	9
P52429	DGKE	16.93	9
Q16850	CP51A	16.11	9
Q0ZGT2	NEXN	13.93	9
Q13813	SPTN1	3.52	9
O95905	ECD	13.35	9
Q7Z3U7	MON2	5.47	9
P15924	DESP	3.59	9
P12235	ADT1	70.47	8
O14828	SCAM3	22.48	8
Q99733	NP1L4	23.2	8
P55209	NP1L1	23.27	8
P15311	EZRI	30.03	8
O15371	EIF3D	15.15	8
P23246	SFPQ	15.28	8
Q96I24	FUBP3	20.45	8
P07195	LDHB	34.43	8
Q969V6	MRTFA	12.67	8
Q05932	FOLC	19.59	8
Q6IAN0	DRS7B	29.85	8
Q9BRQ6	MIC25	40.85	8
Q9BZF1	OSBL8	13.16	8
Q6P4A7	SFXN4	31.16	8
P35611	ADDA	17.1	8
P18074	ERCC2	14.47	8
P33991	MCM4	10.89	8
O14929	HAT1	21.48	8
O60784	TOM1	26.42	8
Q9Y2X9	ZN281	13.18	8
Q9BSJ2	GCP2	10.86	8
P10644	KAP0	27.3	8
P13804	ETFA	33.33	8
Q96CS2	HAUS1	29.86	8
Q6P2E9	EDC4	6.78	8
Q13586	STIM1	13.14	8
Q9NVE7	PANK4	11.9	8
Q7L5N7	PCAT2	14.15	8
O43301	HS12A	14.22	8
Q8NEB9	PK3C3	11.39	8
Q9H3G5	CPVL	15.76	8
Q5SW79	CE170	6	8
Q8TCN5	ZN507	12.28	8
Q9UKX7	NUP50	20.51	8
Q9BTX1	NDC1	16.02	8
Q9BPZ7	SIN1	18.77	8
P23258	TBG1	18.18	8
Q6ZRV2	FA83H	8.99	8
Q9H2M9	RBGPR	6.96	8
Q9H2C0	GAN	15.58	8
P53041	PPP5	16.83	8
Q15637	SF01	14.08	8
Q9BZD4	NUF2	16.38	8
O95219	SNX4	20.22	8
Q8WUM4	PDC6I	10.71	8
Q9UID3	VPS51	10.49	8
P18124	RL7	32.26	8
P55084	ECHB	17.3	8
Q7Z6L1	TCPR1	7.21	8
Q05209	PTN12	11.03	8
Q15070	OXA1L	15.86	8
Q9NWB7	IFT57	21.45	8
Q96JK2	DCAF5	9.24	8
P62753	RS6	24.5	8
Q9P0V3	SH3B4	8.52	8
Q93008	USP9X	3.8	8
Q9Y448	SKAP	28.16	8
Q13425	SNTB2	17.41	8
Q96EA4	SPDLY	14.55	8
P15170	ERF3A	15.63	8
Q6ZRI6	CO039	10.22	8
P54819	KAD2	39.33	8
O75153	CLU	7.03	8
Q14CZ7	FAKD3	15.26	8
Q6PKG0	LARP1	8.76	8
Q9BZQ6	EDEM3	8.8	8
P10515	ODP2	15.92	8
O75027	ABCB7	10.24	8
Q9NYU1	UGGG2	5.87	8
Q14244	MAP7	13.75	8
Q9UP83	COG5	10.25	8
Q9HA65	TBC17	11.42	8
Q13613	MTMR1	12.93	8
Q8NC56	LEMD2	15.71	8
P09661	RU2A	25.1	8
Q9UKN8	TF3C4	9.98	8
P14314	GLU2B	13.45	8
O00148	DX39A	36.07	7
Q16576	RBBP7	30.82	7
Q13363	CTBP1	27.73	7
Q8NB46	ANR52	9.76	7
Q9Y467	SALL2	11.02	7
P13861	KAP2	22.03	7
Q9Y4L1	HYOU1	8.91	7
Q32MZ4	LRRF1	13.37	7
Q15723	ELF2	19.06	7
Q9BUJ2	HNRL1	9	7
Q96S52	PIGS	18.2	7
Q9BSF4	TIM29	33.46	7
Q9UEG4	ZN629	9.67	7
Q86VS8	HOOK3	11.84	7
Q9BUK6	MSTO1	16.32	7
Q8NG27	PJA1	15.4	7
Q96DZ1	ERLEC	19.05	7
Q96R06	SPAG5	8.05	7
Q9UH99	SUN2	14.09	7
O43572	AKA10	14.35	7
Q8WXF1	PSPC1	14.72	7
O96019	ACL6A	19.81	7
P45880	VDAC2	24.15	7
Q3SXY8	AR13B	19.63	7
P35670	ATP7B	5.32	7
Q7Z7E8	UB2Q1	18.01	7
O43164	PJA2	14.97	7
Q5H8A4	PIGG	8.55	7
O75131	CPNE3	16.01	7
Q96HA7	TONSL	6.53	7
Q14651	PLSI	9.7	1
Q8NFG4	FLCN	14.85	7
Q9BRK5	CAB45	19.06	7
P48556	PSMD8	23.14	9
Q96J84	KIRR1	14.53	7
Q9Y6C9	MTCH2	24.09	7
Q53HC5	KLH26	16.26	9
Q8WWM7	ATX2L	8.65	7
Q15084	PDIA6	17.05	7
Q96CB8	INT12	19.26	7
Q969N2	PIGT	12.28	7
O15067	PUR4	6.2	7
Q9NRY5	F1142	18.42	7
Q2M3G4	SHRM1	11.15	7
P49189	AL9A1	17.61	7
Q9BT25	HAUS8	15.85	7
P49116	NR2C2	16.28	7
Q9UJX6	ANC2	9.61	7
Q9H2J7	S6A15	11.92	7
Q2VPK5	CTU2	15.92	7
Q6PJI9	WDR59	9.55	7
O94910	AGRL1	6.11	7
P62424	RL7A	21.05	7
Q14232	EI2BA	23.61	7
Q9NR12	PDLI7	20.57	7
P51530	DNA2	8.87	7
Q8IWF2	FXRD2	12.13	7
P19838	NFKB1	8.06	7
Q9BTE3	MCMBP	11.53	7
Q8N8S7	ENAH	16.75	7
Q6DD88	ATLA3	14.42	7
Q02809	PLOD1	11.97	7
Q12874	SF3A3	15.97	7
Q96GX5	GWL	13.08	7
P09622	DLDH	15.52	7
Q9BZH6	WDR11	6.78	7
P11413	G6PD	14.95	7
Q96S66	CLCC1	13.79	7
Q15291	RBBP5	13.38	7
Q14444	CAPR1	9.87	7
Q14680	MELK	11.83	7
Q8NBS9	TXND5	16.44	7
Q96K12	FACR2	14.37	7
Q96M89	CC138	10.68	7
P49959	MRE11	11.16	7
O15355	PPM1G	13.37	7
Q8NBQ5	DHB11	25	7
Q13098	CSN1	16.09	7
Q6JQN1	ACD10	8.12	7
Q86YV9	HPS6	9.55	7
O15111	IKKA	10.47	7
Q15468	STIL	6.22	7
P07339	CATD	21.12	7
Q5C9Z4	NOM1	9.42	7
Q16875	F263	12.88	7
Q9NYF8	BCLF1	9.78	7
P18206	VINC	7.5	7
P49419	AL7A1	15.96	7
Q9HCE1	MOV10	6.88	7
P08133	ANXA6	12.48	7
P30041	PRDX6	32.14	7
Q96RS0	TGS1	8.09	7
P49821	NDUV1	15.09	7
Q9Y619	ORNT1	24.25	7
O94782	UBP1	9.81	7
Q9Y5B6	PAXB1	8.51	7
Q9Y2Z2	MTO1	10.88	7
Q7L1Q6	BZW1	16.95	7
Q92544	TM9S4	10.44	7
Q8IZ69	TRM2A	12	7
P28838	AMPL	17.73	7
Q92499	DDX1	9.73	7
Q9Y4W2	LAS1L	9.95	7
Q13625	ASPP2	8.16	7
P27824	CALX	12.33	7
Q96HS1	PGAM5	19.03	7
Q13418	ILK	15.49	7
Q96MH7	CE034	10.34	7
P50748	KNTC1	3.49	7
P50750	CDK9	9.14	1
P02533	K1C14	56.36	6
P20020	AT2B1	17.79	6
Q92769	HDAC2	28.28	6
P61981	1433G	42.51	6
P52294	IMA5	21.19	6
A0A0A0MRZ7	KVD26	20	4
O60506	HNRPQ	15.57	6
Q9Y2H1	ST38L	18.32	6
P62829	RL23	39.29	6
P18669	PGAM1	20.47	6
P56545	CTBP2	27.64	6
Q01813	PFKAP	10.59	6
P61619	S61A1	19.75	6
Q6P1M9	ARMX5	11.65	6
P60900	PSA6	29.67	6
O60264	SMCA5	8.94	6
P51659	DHB4	11.01	6
P61201	CSN2	15.58	6
P62714	PP2AB	22.33	6
P67775	PP2AA	22.33	6
P05091	ALDH2	18.18	6
Q86UL3	GPAT4	14.91	6
P81605	DCD	55.45	6
Q96AV8	E2F7	8.45	6
Q10472	GALT1	14.13	6
O00255	MEN1	12.36	6
Q9NX63	MIC19	24.67	6
Q07866	KLC1	15.53	6
Q9UL03	INT6	8.57	6
Q9UFC0	LRWD1	10.82	6
O94829	IPO13	7.27	6
Q8NCE2	MTMRE	9.85	6
P62249	RS16	43.15	6
P53814	SMTN	8.29	6
Q08188	TGM3	9.81	6
O75529	TAF5L	12.22	6
Q7Z353	HDX	11.59	6
P06744	G6PI	15.41	6
Q9H8V3	ECT2	7.88	6
O60749	SNX2	15.99	6
O95772	STR3N	23.5	6
P50542	PEX5	13.3	6
Q13685	AAMP	18.66	6
Q92922	SMRC1	11.4	6
Q9BST9	RTKN	15.81	6
Q99829	CPNE1	10.8	6
P39023	RL3	11.17	6
Q9BTY2	FUCO2	13.7	6
Q9H0U9	TSYL1	15.56	6
Q9HDC5	JPH1	12.1	6
P36542	ATPG	22.82	6
P22234	PUR6	15.29	6
Q15375	EPHA7	9.12	6
O43819	SCO2	19.92	6
P29144	TPP2	5.44	6
Q8TAG9	EXOC6	8.83	6
Q969G3	SMCE1	17.27	6
O00116	ADAS	12.31	6
P52948	NUP98	3.63	6
O95394	AGM1	12.55	6
A1L0T0	HACL2	12.34	6
P29966	MARCS	25.6	6
Q8IUH5	ZDH17	9.34	6
Q71UM5	RS27L	41.67	1
Q96EX3	DC2I2	13.06	6
P54764	EPHA4	9.84	6
P54727	RD23B	15.89	6
O60701	UGDH	15.38	6
P50570	DYN2	9.89	6
Q9UQ49	NEUR3	17.29	6
Q96KA5	CLP1L	8.92	6
Q9Y3P9	RBGP1	6.27	6
Q9H2V7	SPNS1	12.5	6
Q5VTR2	BRE1A	8.92	6
Q96SZ6	CK5P1	12.98	6
Q9BQT8	ODC	18.06	6
Q13308	PTK7	7.2	6
O14524	NEMP1	11.26	6
Q9NPH2	INO1	12.01	6
Q9C0D3	ZY11B	9.81	6
Q99504	EYA3	10.65	6
Q96DX4	RSPRY	10.94	6
Q9C0E8	LNP	13.79	6
Q15334	L2GL1	7.14	6
P43378	PTN9	10.79	6
P06280	AGAL	12.82	6
Q9Y5B9	SP16H	5.64	6
P11171	EPB41	9.26	6
Q96JQ2	CLMN	6.79	6
Q8IZ07	AN13A	12.37	6
P50502	F10A1	17.07	6
Q9H0D6	XRN2	7.89	6
Q96JB5	CK5P3	15.42	6
A5YKK6	CNOT1	3.07	6
Q9BRX2	PELO	19.22	6
Q9NYI0	PSD3	8.59	6
P02786	TFR1	9.74	6
P83111	LACTB	10.24	6
Q9HC35	EMAL4	7.95	6
P13929	ENOB	10.83	1
P06737	PYGL	8.03	6
Q9BTY7	HGH1	14.36	6
Q92989	CLP1	12.24	6
O75400	PR40A	6.48	6
O43292	GPAA1	10.79	6
Q5TCX8	M3K21	6.08	6
Q9UPY5	XCT	8.38	6
O00443	P3C2A	4.09	6
Q9NW08	RPC2	6	6
O43660	PLRG1	12.06	6
Q9Y312	AAR2	17.97	6
O43683	BUB1	6.91	6
Q9BXP5	SRRT	7.19	6
Q9HDC9	APMAP	14.9	6
Q9UBC5	MYO1A	3.74	1
O94887	FARP2	6.64	6
Q75QN2	INT8	6.33	6
Q8WUA4	TF3C2	6.92	6
Q14146	URB2	4.4	6
O75534	CSDE1	10.28	6
Q9H2T7	RBP17	6.25	6
Q8IU60	DCP2	12.62	6
Q8IVT5	KSR1	6.93	6
Q9BQE3	TBA1C	79.06	5
P55795	HNRH2	33.63	5
Q9NVI7	ATD3A	43.85	5
P63010	AP2B1	14.19	5
Q7Z794	K2C1B	14.19	5
Q13547	HDAC1	22.2	5
O95757	HS74L	14.42	5
Q01650	LAT1	8.28	5
Q5T8P6	RBM26	5.56	5
Q9BYJ9	YTHD1	7.33	1
O60684	IMA7	20.52	5
Q8NDZ2	SIMC1	9.06	5
O95292	VAPB	30.04	5
Q9NQC3	RTN4	6.04	5
Q9H3P7	GCP60	13.45	5
O95429	BAG4	13.57	5
P02765	FETUA	7.08	5
Q9NYB0	TE2IP	22.06	5
O43390	HNRPR	13.27	5
Q86VM9	ZCH18	8.18	5
Q8WWY3	PRP31	11.62	5
P29122	PCSK6	5.68	5
Q14574	DSC3	7.14	5
Q8NCG7	DGLB	10.12	5
O96011	PX11B	18.92	5
Q13362	2A5G	16.79	5
O43379	WDR62	4.48	5
Q8TF71	MOT10	10.1	5
Q15007	FL2D	16.16	5
P67936	TPM4	36.29	5
Q9BU23	LMF2	8.49	5
P06493	CDK1	23.91	5
Q9UKA2	FBXL4	11.43	5
Q92542	NICA	8.32	5
O00213	APBB1	8.59	5
Q8IXW5	RPAP2	11.93	5
P62263	RS14	18.54	5
P40222	TXLNA	11.9	5
P14373	TRI27	11.11	5
Q13283	G3BP1	16.31	5
Q9ULM3	YETS2	5.41	5
Q96JX3	SRAC1	10.24	5
O75143	ATG13	10.06	5
Q8TB61	S35B2	12.04	5
P02788	TRFL	9.58	5
Q9BQ70	TCF25	8.88	5
Q8N7H5	PAF1	10.92	5
Q8IUC8	GLT13	10.07	5
Q9NPD3	EXOS4	26.94	5
Q9BZX2	UCK2	21.84	5
Q9Y639	NPTN	13.82	5
Q9UKS6	PACN3	15.57	5
O76031	CLPX	10.11	5
Q92485	ASM3B	13.19	5
P38117	ETFB	21.57	5
P51812	KS6A3	7.97	5
Q6PD62	CTR9	5.46	5
Q5ST30	SYVM	6.3	5
Q9UHX1	PUF60	13.6	5
P01040	CYTA	74.49	5
Q16352	AINX	12.83	5
Q9UKL0	RCOR1	17.32	5
Q00536	CDK16	10.89	1
Q9Y366	IFT52	12.36	5
P78316	NOP14	7.35	5
Q9UJW0	DCTN4	12.61	5
P08574	CY1	18.46	5
Q8IUH4	ZDH13	11.58	5
Q13618	CUL3	8.33	5
Q9UJU6	DBNL	13.95	5
Q02952	AKA12	3.7	5
Q8NEL9	DDHD1	5.33	5
P36507	MP2K2	13.5	5
Q02487	DSC2	6.77	5
Q8WUM9	S20A1	7.22	5
O43852	CALU	13.65	5
Q9UBB9	TFP11	6.33	5
Q63HK5	TSH3	6.57	5
O43865	SAHH2	11.89	5
Q13409	DC1I2	10.97	5
P36776	LONM	6.57	5
P12081	HARS1	10.41	5
Q7Z695	ADCK2	8.63	5
O60566	BUB1B	5.9	5
P16383	GCFC2	8.07	5
Q6SPF0	SAMD1	13.75	5
O60291	MGRN1	8.88	5
Q96C92	ENTR1	14.02	5
Q9ULM6	CNOT6	14.72	5
P42684	ABL2	5.33	5
P49790	NU153	5.29	5
O15321	TM9S1	8.58	5
Q9BUI4	RPC3	9.36	5
A6NMY6	AXA2L	17.99	5
P07355	ANXA2	17.99	5
Q08554	DSC1	7.38	5
Q8TF46	DI3L1	5.41	5
Q9NSD9	SYFB	8.83	5
P01023	A2MG	3.32	5
P52747	ZN143	8.78	5
P25786	PSA1	20.15	5
P56134	ATPK	42.55	5
Q96GQ5	RUSF1	11.32	5
O60245	PCDH7	5.8	5
Q9NYL2	M3K20	6.38	5
Q3SY84	K2C71	7.84	1
Q86XP3	DDX42	5.76	5
Q96P63	SPB12	13.09	5
P13798	ACPH	7.51	5
Q13615	MTMR3	4.01	5
Q8NFJ9	BBS1	12.48	5
O14641	DVL2	6.93	5
Q7KZN9	COX15	12.93	5
Q5HYI8	RABL3	21.19	5
Q9H8M5	CNNM2	7.43	5
Q9H078	CLPB	9.34	5
Q93063	EXT2	7.94	5
P13674	P4HA1	11.99	5
Q8N684	CPSF7	11.89	5
Q96N67	DOCK7	3.04	5
O75943	RAD17	7.64	5
Q8IXT5	RB12B	4.9	5
Q53S58	TM177	11.9	5
O95677	EYA4	9.7	5
Q5D0E6	DALD3	9.39	5
O75385	ULK1	4.67	5
Q96RP9	EFGM	6.13	5
P11274	BCR	4.33	5
O75127	PTCD1	6.86	5
Q9P2L0	WDR35	4.83	5
A4D1U4	DEN11	12.09	5
P01008	ANT3	9.05	5
Q96S55	WRIP1	8.42	5
P41240	CSK	12.67	5
P53671	LIMK2	8.15	5
Q9NVR0	KLH11	6.36	5
P19474	RO52	9.89	5
Q9HBG6	IF122	5.32	5
Q86W92	LIPB1	5.14	5
Q13616	CUL1	6.83	5
P31323	KAP3	10.53	1
Q9NX61	T161A	14.2	5
Q5T3F8	CSCL2	5.89	5
Q9H4M9	EHD1	9.93	1
Q96T17	MA7D2	10.25	5
P09543	CN37	13.3	5
Q13555	KCC2G	8.96	1
Q7Z3J2	VP35L	5.71	5
Q969F9	HPS3	5.48	5
O75879	GATB	8.98	5
Q6YHK3	CD109	4.64	5
Q92551	IP6K1	12.24	5
Q9H1Z4	WDR13	11.96	5
Q9BVP2	GNL3	9.84	5
P19022	CADH2	6.84	5
Q8TBR7	TLC3A	14.4	5
Q96DY7	MTBP	7.08	5
Q13042	CDC16	10	5
Q9NU22	MDN1	1.07	5
Q9NVX2	NLE1	12.16	5
P63162	RSMN	18.75	5
P14678	RSMB	18.75	5
Q9NVH0	EXD2	8.53	5
Q86V97	KBTB6	7.27	5
Q99549	MPP8	6.51	5
P29508	SPB3	12.05	5
O14972	VP26C	16.16	3
O60313	OPA1	5.62	5
Q9H040	SPRTN	11.86	5
P43490	NAMPT	8.76	5
O94966	UBP19	3.49	5
Q92624	APBP2	9.06	5
P59998	ARPC4	27.98	5
P49916	DNLI3	5.15	5
Q9Y6E2	BZW2	12.41	5
Q9H5Q4	TFB2M	11.36	5
Q8TF05	PP4R1	5.26	5
Q9UJC3	HOOK1	6.59	5
Q9NVC6	MED17	7.99	5
Q13509	TBB3	62.67	4
P34931	HS71L	34.48	4
Q9P0L0	VAPA	16.87	4
P26038	MOES	20.8	4
P35222	CTNB1	13.19	4
P39687	AN32A	19.68	4
P00338	LDHA	18.67	4
Q13131	AAPK1	13.06	4
Q9Y289	SC5A6	8.5	4
Q15365	PCBP1	23.31	4
A0A075B6S2	KVD29	20	4
Q9BRR6	ADPGK	9.86	4
P27694	RFA1	8.44	4
Q9NRF8	PYRG2	10.41	4
P27797	CALR	13.91	4
Q08380	LG3BP	8.21	4
Q02413	DSG1	5.43	4
Q9H4H8	FA83D	9.91	4
P11166	GTR1	11.99	4
Q9ULJ3	ZBT21	6.1	4
P27816	MAP4	4.69	4
Q15051	IQCB1	7.86	4
P00491	PNPH	17.99	4
Q8NFQ8	TOIP2	11.28	4
Q9UQM7	KCC2A	9.83	1
Q92569	P55G	16.7	4
Q9H2U1	DHX36	4.46	4
Q7L0J3	SV2A	7.28	4
P30825	SL7A1	8.27	4
Q5HYK3	COQ5	15.29	4
P49005	DPOD2	11.09	4
Q12860	CNTN1	5.3	4
P63173	RL38	52.86	4
Q9Y3Y2	CHTOP	20.97	4
P52306	GDS1	7.91	4
Q96NT5	PCFT	10.68	4
P04150	GCR	9.01	4
Q06265	EXOS9	10.48	4
Q9BVN2	RUSC1	6.65	4
Q643R3	LPCT4	9.73	4
P31321	KAP1	15.75	4
Q9NRK6	ABCBA	7.72	4
O95067	CCNB2	10.05	4
P60866	RS20	28.57	4
Q658P3	STEA3	10.66	4
P17029	ZKSC1	11.55	4
Q15003	CND2	6.07	4
Q6NXE6	ARMC6	8.18	4
Q9H992	MARH7	7.67	4
O15042	SR140	4.86	4
Q8N163	CCAR2	5.09	4
Q9NX20	RM16	16.73	4
O15144	ARPC2	15.33	4
Q9NVM9	INT13	6.09	4
P00918	CAH2	15.77	4
P52907	CAZA1	16.08	4
Q9BX63	FANCJ	4.64	4
P49755	TMEDA	17.35	4
Q92538	GBF1	2.47	4
Q9NU19	TB22B	11.88	4
Q9H4A4	AMPB	9.38	4
P62913	RL11	23.03	4
Q06546	GABPA	9.03	4
Q86TP1	PRUN1	8.17	4
Q9NW81	DMAC2	15.56	4
O95801	TTC4	10.08	4
O94864	ST65G	9.9	4
Q9NP58	ABCB6	4.87	4
Q86W50	MET16	8.54	4
Q96J02	ITCH	6.09	4
Q9HAD4	WDR41	8.93	4
Q8N766	EMC1	4.63	4
Q9Y657	SPIN1	16.41	4
Q9UKZ1	CNO11	9.8	4
Q8IWA4	MFN1	7.15	4
P06753	TPM3	17.19	1
P09493	TPM1	17.25	1
P52739	ZN131	8.99	4
Q9NVW2	RNF12	7.69	4
P62805	H4	40.78	4
Q9NZ71	RTEL1	4.02	4
Q6ZWT7	MBOA2	8.27	4
P54098	DPOG1	4.36	4
P05783	K1C18	16.05	4
Q8NEZ3	WDR19	3.73	4
Q9UFF9	CNOT8	16.44	4
Q86VR2	RETR3	11.37	4
Q8NCW6	GLT11	7.24	4
Q6ZT07	TBCD9	3.55	1
O43303	CP110	4.84	4
Q9UPU7	TBD2B	4.98	4
Q07021	C1QBP	21.99	4
Q9H300	PARL	11.08	4
Q96QK1	VPS35	6.03	4
P26368	U2AF2	18.53	4
P09960	LKHA4	8.51	4
Q92562	FIG4	5.07	4
O14925	TIM23	27.75	4
Q96KQ7	EHMT2	4.63	4
Q6ZRQ5	MMS22	4.51	4
Q9UM00	TMCO1	19.25	4
Q9NPF5	DMAP1	8.99	4
P0CG08	GPHRB	8.13	4
B7ZAQ6	GPHRA	8.13	4
Q8TB52	FBX30	6.04	4
Q96GM8	TOE1	13.33	4
P38432	COIL	7.47	4
P33121	ACSL1	6.3	4
O94955	RHBT3	9	4
Q9NPI6	DCP1A	8.93	4
P49642	PRI1	8.81	4
Q70CQ3	UBP30	8.12	4
O96017	CHK2	7.55	4
P54578	UBP14	8.7	4
O95870	ABHGA	7.35	4
Q9BTT6	LRRC1	11.26	4
P48507	GSH0	21.17	4
P49257	LMAN1	5.29	4
Q9NUU7	DD19A	9.62	4
Q5K4L6	S27A3	7.03	4
Q9H0R1	AP5M1	7.76	4
Q8NBM4	UBAC2	15.12	4
Q7RTS9	DYM	5.23	4
Q9Y5X3	SNX5	11.63	4
Q7Z460	CLAP1	5.14	4
Q9BTF0	THUM2	9.74	4
O60832	DKC1	9.92	4
Q9BSD7	NTPCR	29.47	4
Q01082	SPTB2	2.07	4
P53794	SC5A3	5.57	4
Q13564	ULA1	7.49	4
Q9NYZ3	GTSE1	6.94	4
Q6P9B9	INT5	4.81	4
Q7Z6J9	SEN54	9.13	4
Q5SVS4	KMCP1	13.4	4
P08582	TRFM	5.96	4
Q5SNT2	TM201	8.11	4
P07196	NFL	6.26	1
Q8N3Y1	FBXW8	5.85	4
O43824	GTPB6	10.47	4
Q00341	VIGLN	3.71	4
Q13546	RIPK1	6.41	4
Q9NXB0	MKS1	10.38	4
Q9ULF5	S39AA	4.45	4
Q9BXC9	BBS2	6.93	4
O00303	EIF3F	10.36	4
Q8NCE0	SEN2	8.39	4
O43772	MCAT	13.95	4
Q86U38	NOP9	7.08	4
Q92974	ARHG2	4.87	4
P20042	IF2B	11.11	4
P62280	RS11	24.05	4
Q6VY07	PACS1	4.88	4
P46781	RS9	19.59	4
Q9H7Z6	KAT8	6.77	4
P24941	CDK2	10.4	1
P30566	PUR8	8.26	4
Q58EX7	PKHG4	4.37	4
Q9UQ84	EXO1	5.08	4
Q96AA3	RFT1	6.84	4
Q15678	PTN14	3.96	4
Q4G0J3	LARP7	8.76	4
Q96AY3	FKB10	9.11	4
O75955	FLOT1	12.65	4
O15151	MDM4	10.61	4
O00330	ODPX	9.98	4
O95400	CD2B2	12.9	4
Q96ST3	SIN3A	2.99	4
Q6NTF9	RHBD2	12.09	4
Q9NVN8	GNL3L	9.28	4
Q8TEQ8	PIGO	4.41	4
P37268	FDFT	11.51	4
Q9HBE1	PATZ1	8.88	4
Q96HA1	P121A	2.72	1
Q8IWA0	WDR75	4.7	4
Q6XUX3	DUSTY	4.74	4
O15120	PLCB	17.27	4
Q9ULH0	KDIS	2.26	4
Q9NYU2	UGGG1	3.34	4
Q9ULW0	TPX2	4.95	4
Q15048	LRC14	8.72	4
Q5T6F2	UBAP2	5.45	4
Q6NSJ2	PHLB3	7.5	4
Q9NZJ0	DTL	5.48	4
O75970	MPDZ	2.32	4
Q8WWK9	CKAP2	7.76	4
Q9UHB9	SRP68	7.18	4
Q9Y2P4	S27A6	6.3	4
Q9BX95	SGPP1	9.98	4
Q15020	SART3	4.67	4
Q9NWU2	GID8	16.67	4
Q9H6R0	DHX33	7.21	4
P23786	CPT2	8.05	4
O14939	PLD2	4.07	4
Q9H0H0	INT2	3.32	4
Q9NQW6	ANLN	3.38	4
Q8NBP0	TTC13	5.47	4
P16435	NCPR	5.61	4
Q08945	SSRP1	5.36	4
O95352	ATG7	6.4	4
O75643	U520	2.06	4
Q9NUX5	POTE1	6.47	4
Q15746	MYLK	2.35	4
P68366	TBA4A	67.63	3
P16403	H12	35.21	3
Q5T9A4	ATD3B	32.1	3
P41091	IF2G	32.2	3
Q13838	DX39B	27.57	3
P23634	AT2B4	12.89	3
Q09028	RBBP4	26.12	3
P12931	SRC	18.1	3
P42677	RS27	41.67	3
Q13043	STK4	22.79	3
Q10567	AP1B1	12.64	3
P35241	RADI	19.55	3
Q8IY63	AMOL1	6.69	3
O14787	TNPO2	10.48	3
Q92804	RBP56	11.32	3
Q13557	KCC2D	14.63	3
Q5MIZ7	P4R3B	7.77	3
Q9HAR2	AGRL3	3.73	3
Q15366	PCBP2	18.9	3
P22695	QCR2	9.05	3
P54646	AAPK2	11.59	3
Q9NVA2	2026-09-11	18.18	3
Q14738	2A5D	10.63	3
Q8TAM2	TTC8	8.5	3
Q13162	PRDX4	18.08	3
Q29RF7	PDS5A	3.96	3
Q8NHV4	NEDD1	7.27	3
Q00526	CDK3	10.82	3
P48651	PTSS1	7.82	3
P25116	PAR1	7.76	3
P02787	TRFE	5.44	3
O95232	LC7L3	8.8	3
Q16630	CPSF6	7.62	3
Q9NP73	ALG13	2.64	3
Q9NVN3	RIC8B	8.65	3
Q15043	S39AE	8.33	3
Q96N66	MBOA7	8.69	3
Q9NZN8	CNOT2	8.15	3
Q14978	NOLC1	5.15	3
P63092	GNAS2	11.68	3
Q5JWF2	GNAS1	4.44	3
Q96CU9	FXRD1	6.58	3
Q9H6T3	RPAP3	6.47	3
P35637	FUS	13.5	3
P02774	VTDB	6.96	3
Q15436	SC23A	5.36	3
Q99755	PI51A	11.39	3
O60725	ICMT	9.86	3
Q00688	FKBP3	16.96	3
Q13596	SNX1	9.96	3
P61160	ARP2	11.93	3
Q12955	ANK3	1.23	3
Q8NHS3	MFSD8	8.11	3
P42566	EPS15	2.9	3
O14777	NDC80	4.83	3
O15550	KDM6A	3.35	3
Q9NP92	RT30	9.79	3
O75083	WDR1	6.93	3
Q96HU1	SGSM3	5.74	3
Q8NHH9	ATLA2	5.49	3
Q12948	FOXC1	7.41	3
Q15125	EBP	16.52	3
Q9H974	QTRT2	8.43	3
Q9BY89	K1671	1.88	3
Q8NE86	MCU	9.97	3
O00505	IMA4	9.4	3
Q86TW2	ADCK1	7.36	3
P10589	COT1	8.04	3
P24468	COT2	8.21	3
P85037	FOXK1	8.19	3
O00767	SCD	7.24	3
Q9NXH9	TRM1	6.53	4
O94901	SUN1	4.59	3
Q9BQ95	ECSIT	6.96	3
Q9H0B6	KLC2	8.84	3
Q96LI5	CNO6L	9.01	3
Q96BR1	SGK3	6.45	3
P23588	IF4B	6.06	3
P98194	AT2C1	4.79	3
Q96NB2	SFXN2	12.11	3
Q6KCM7	SCMC2	8.74	3
O75925	PIAS1	5.22	3
Q15561	TEAD4	7.37	1
Q6P2Q9	PRP8	1.33	3
Q9NRW7	VPS45	6.49	3
Q9Y6A5	TACC3	6.44	3
O94925	GLSK	6.43	3
Q7L590	MCM10	4.91	3
Q15345	LRC41	4.56	3
P04004	VTNC	6.28	3
Q9HBM6	TAF9B	12.35	3
Q9Y2I1	NISCH	2.53	3
Q9H334	FOXP1	5.32	3
Q9NP61	ARFG3	7.36	3
Q6IA86	ELP2	4.96	3
O75191	XYLB	9.7	3
P40938	RFC3	11.24	3
Q6PIW4	FIGL1	7.12	3
P14635	CCNB1	9.47	3
Q969X5	ERGI1	11.03	3
O00411	RPOM	2.85	3
P30613	KPYR	5.23	1
Q9BVA0	KTNB1	4.89	3
Q7Z736	PKHH3	4.41	3
Q13433	S39A6	3.18	3
P55081	MFAP1	8.66	3
P50402	EMD	14.17	3
P30040	ERP29	14.18	3
Q9BSK2	S2533	11.21	3
Q8NBF2	NHLC2	5.1	3
Q8NC54	KCT2	10.57	3
P78395	PRAME	8.45	3
Q14141	2026-09-06	10.37	1
Q9BVG9	PTSS2	6.37	3
Q9P253	VPS18	3.49	3
Q06830	PRDX1	21.61	3
Q14781	CBX2	9.02	3
O14628	ZN195	5.25	3
Q8IV08	PLD3	6.33	3
A8CG34	P121C	2.77	1
P98175	RBM10	3.55	3
Q96FC9	DDX11	4.23	1
A8MPP1	D11L8	4.52	1
Q9H6U6	BCAS3	4.53	3
Q6PJT7	ZC3HE	4.62	3
P40937	RFC5	14.12	3
Q9NQ11	AT132	3.98	3
Q13445	TMED1	18.06	3
Q9NWK9	BCD1	6.6	3
Q969Q6	P2R3C	7.28	3
Q6YN16	HSDL2	8.85	3
O43909	EXTL3	4.57	3
Q04206	TF65	5.99	3
Q9UJA5	TRM6	7.65	3
Q8N1G4	LRC47	7.03	3
Q6ZVM7	TM1L2	9.07	3
O60271	JIP4	2.35	3
Q8WUA2	PPIL4	7.93	3
P11388	TOP2A	2.22	3
P05166	PCCB	6.49	3
Q9Y4F1	FARP1	3.44	3
Q8IWB1	IPRI	7.68	3
O00231	PSD11	13.51	5
Q12894	IFRD2	7.11	3
Q16625	OCLN	6.13	3
P42336	PK3CA	4.21	3
P33992	MCM5	7.22	3
P25398	RS12	25.76	3
O00429	DNM1L	4.76	3
O14681	EI24	9.12	3
P18085	ARF4	15.56	3
Q96RE7	NACC1	7.97	3
Q16656	NRF1	4.17	3
Q9NZJ5	E2AK3	3.05	3
Q12800	TFCP2	7.17	3
Q9GZL7	WDR12	7.57	3
Q9UN37	VPS4A	8.47	3
O00203	AP3B1	3.75	3
O43847	NRDC	2.52	3
P39748	FEN1	7.11	3
P13473	LAMP2	5.85	3
P05067	A4	5.45	3
Q8IXB1	DJC10	3.91	3
Q96JG8	MAGD4	2.7	1
Q15776	ZKSC8	6.06	3
P14543	NID1	3.29	3
O14735	CDIPT	15.02	3
Q86YS7	C2CD5	3.5	3
Q9Y6A1	POMT1	4.55	3
Q16822	PCKGM	5.94	3
P02771	FETA	5.58	3
Q07864	DPOE1	1.66	3
Q9UQ16	DYN3	4.83	1
Q86Y07	VRK2	8.46	3
O43290	SNUT1	5.75	3
Q92771	DDX12	3.79	1
P61163	ACTZ	10.37	3
P11802	CDK4	6.93	1
Q8NDF8	PAPD5	6.47	3
O43776	SYNC	5.47	3
O94991	SLIK5	3.55	3
Q8IXH7	NELFD	6.61	3
Q96EB6	SIR1	3.88	3
Q8N6H7	ARFG2	6.33	3
O43237	DC1L2	9.55	3
O94874	UFL1	4.66	3
Q9UK97	FBX9	7.83	3
Q5SRE5	NU188	2.06	3
Q9H583	HEAT1	1.54	3
Q9NZ08	ERAP1	3.29	3
Q9UQR1	ZN148	5.16	3
P55082	MFAP3	7.73	3
P08397	HEM3	5.54	1
Q14534	ERG1	7.32	3
O60814	H2B1K	27.78	3
Q16778	H2B2E	27.78	3
P58876	H2B1D	27.78	3
Q99880	H2B1L	27.78	3
Q5QNW6	H2B2F	27.78	3
Q8N257	H2B3B	27.78	3
Q99879	H2B1M	27.78	3
Q99877	H2B1N	27.78	3
P57053	H2BFS	27.78	3
P62807	H2B1C	27.78	3
Q93079	H2B1H	27.78	3
P33778	H2B1B	27.78	3
P06899	H2B1J	27.78	3
P23527	H2B1O	27.78	3
P12004	PCNA	12.64	3
Q08209	PP2BA	8.25	3
Q6P1A2	MBOA5	6.57	3
O94763	RMP	7.66	3
Q7Z3V4	UBE3B	2.81	3
Q709F0	ACD11	3.72	3
Q9Y450	HBS1L	5.99	3
P46087	NOP2	4.43	3
O43808	PM34	9.45	3
Q6SZW1	SARM1	6.22	3
O76094	SRP72	5.81	3
Q16537	2A5E	5.35	1
P13591	NCAM1	4.55	3
Q9UNX4	WDR3	4.35	3
Q15025	TNIP1	5.19	3
P07858	CATB	10.91	3
Q53GT1	KLH22	5.68	3
Q9Y2G8	DJC16	4.6	3
Q92621	NU205	1.99	3
Q8NG31	KNL1	1.41	3
Q6P3W7	SCYL2	4.52	3
Q06587	RING1	9.61	3
Q9HBM0	VEZA	4.36	3
Q9HD20	AT131	2.41	3
Q96C12	ARMC5	3.21	3
Q9BQQ3	GORS1	7.73	3
Q9NUT2	MITOS	5.31	3
Q8N4U5	T11L2	5.97	3
O95644	NFAC1	4.24	3
Q96KC8	DNJC1	5.96	3
Q7Z6Z7	HUWE1	0.75	3
O14733	MP2K7	9.07	3
P05388	RLA0	15.46	3
Q8NI35	INADL	2.83	3
Q8IY26	PLPP6	17.63	3
P52209	6PGD	8.49	3
A0FGR8	ESYT2	3.15	3
Q0PNE2	ELP6	11.28	3
P35659	DEK	9.07	3
P50548	ERF	7.48	3
O15260	SURF4	9.67	3
Q13247	SRSF6	7.56	3
Q8WXE9	STON2	4.09	3
Q8N697	S15A4	8.67	3
O95793	STAU1	6.41	3
Q6UVJ0	SAS6	5.18	3
Q6NZY4	ZCHC8	4.81	3
Q9NY74	ETAA1	4.64	3
O00458	IFRD1	9.53	3
P31942	HNRH3	8.09	1
O95391	SLU7	7	3
Q96JB2	COG3	4.47	3
Q5TA45	INT11	6.17	3
Q9H8H0	NOL11	4.45	3
Q9UHD8	2026-09-09	4.78	3
P69905	HBA	21.83	3
Q6GPH6	IPIL1	5.41	3
Q8WXE1	ATRIP	4.55	3
O00560	SDCB1	14.09	3
P53992	SC24C	3.84	3
O60447	EVI5	4.07	3
Q9NUQ7	UFSP2	8.74	3
Q06124	PTN11	4.89	3
Q9NVH2	INT7	3.33	3
Q8WUA7	TB22A	7.93	3
P56270	MAZ	4.61	1
Q08379	GOGA2	3.09	3
Q6UN15	FIP1	6.9	3
Q9H270	VPS11	3.93	3
Q9NR30	DDX21	4.34	3
Q14CX7	NAA25	2.88	3
Q9BQI3	E2AK1	6.03	3
Q96G46	DUS3L	7.38	3
Q5T749	KPRP	5.53	3
O43148	MCES	6.93	3
Q9BY84	DUS16	4.21	3
Q9H0U3	MAGT1	9.85	3
P50613	CDK7	3.47	3
P23142	FBLN1	4.13	3
O14732	IMPA2	10.76	3
Q86VW0	SESD1	4.31	3
Q8NAN2	MIGA1	4.43	3
Q5VSL9	STRP1	3.23	3
Q12849	GRSF1	4.17	3
Q9BZZ5	API5	7.25	3
Q504Q3	PAN2	3.08	3
Q9H5Z1	DHX35	4.27	3
Q9Y672	ALG6	5.52	3
P08579	RU2B	14.22	3
P62333	PRS10	10.54	3
Q86UP2	KTN1	3.02	3
Q9UQR0	SCML2	5	3
P01009	A1AT	6.7	3
Q9H814	PHAX	8.88	3
Q5M775	CYTSB	3.18	3
Q9UJ41	RABX5	5.3	3
Q0D2I5	IFFO1	5.72	3
Q99700	ATX2	3.43	3
Q8IYS1	P20D2	8.03	3
Q15061	WDR43	3.84	3
Q9P260	RELCH	3.21	3
Q9Y5Y2	NUBP2	12.18	3
Q96RS6	NUDC1	4.8	3
Q9H061	T126A	11.28	2
Q7KYR7	BT2A1	6.07	3
Q8IY18	SMC5	2.63	3
Q9UHR6	ZNHI2	8.19	3
Q3SY69	AL1L2	3.68	3
Q01433	AMPD2	2.84	3
Q92733	PRCC	4.28	1
Q63ZY3	KANK2	3.29	3
O75110	ATP9A	2.67	3
P52630	STAT2	3.76	3
P09972	ALDOC	4.4	1
O75306	NDUS2	6.26	3
O15027	SC16A	1.19	3
Q9P2B2	FPRP	3.3	3
Q15404	RSU1	8.66	3
Q9NXN4	GDAP2	5.84	3
P68371	TBB4B	84.04	2
O94788	AL1A2	5.98	1
Q13885	TBB2A	81.12	2
P48029	SC6A8	2.36	1
Q9NSD5	S6A13	2.49	1
Q8IXS8	F126B	7.92	3
Q9BVA1	TBB2B	81.12	2
P04350	TBB4A	82.88	2
P68032	ACTC	42.71	2
P00414	COX3	5.36	1
P68133	ACTS	42.71	2
P04259	K2C6B	46.99	2
Q9BXS9	S26A6	3.03	3
Q05639	EF1A2	40.39	2
P16402	H13	33.48	2
Q04695	K1C17	30.79	2
O60907	TBL1X	12.82	2
Q9UN86	G3BP2	5.19	1
Q8N1N4	K2C78	8.85	2
Q9BZK7	TBL1R	14.01	2
Q8TB72	PUM2	6.57	2
Q9H9S3	S61A2	10.5	2
Q8TAQ2	SMRC2	6.43	2
Q00537	CDK17	11.47	2
Q9Y6M1	IF2B2	9.85	2
Q7L576	CYFP1	3.91	2
Q6IN85	P4R3A	6.96	2
P01859	IGHG2	13.8	2
P0DOX5	IGG1	11.58	2
P01857	IGHG1	15.76	2
Q92688	AN32B	11.16	2
Q9NWH9	SLTM	1.93	2
O60237	MYPT2	3.97	2
Q96F07	CYFP2	3.91	2
Q13286	CLN3	7.08	2
P28370	SMCA1	4.84	2
Q6P4Q7	CNNM4	5.42	2
P42679	MATK	6.51	2
Q96K37	S35E1	8.05	2
P06748	NPM	8.16	2
P21796	VDAC1	8.48	1
Q00535	CDK5	10.27	2
Q06787	FMR1	9.34	2
Q6NZI2	CAVN1	8.46	2
Q5JTV8	TOIP1	4.29	2
P52569	CTR2	3.04	1
Q9HC07	TM165	8.95	2
Q14165	MLEC	10.62	2
P37198	NUP62	5.36	2
Q9P003	CNIH4	14.39	2
Q86UN3	R4RL2	6.19	2
Q7Z434	MAVS	5	2
P28347	TEAD1	12.68	2
Q15424	SAFB1	4.81	2
Q969M3	YIPF5	8.17	2
Q9Y5X1	SNX9	4.37	2
Q9UJF2	NGAP	2.19	2
Q14151	SAFB2	4.93	2
Q96SY0	INT14	1.93	1
Q9H3P2	NELFA	5.49	2
O95258	UCP5	6.46	2
P01019	ANGT	3.51	1
Q9Y4L5	RN115	5.92	1
Q9UHY1	NRBP	4.3	2
Q92879	CELF1	2.88	2
P29317	EPHA2	2.97	1
Q6DKJ4	NXN	7.59	2
Q1KMD3	HNRL2	3.75	2
P22455	FGFR4	3.12	1
P13056	NR2C1	4.64	2
P28074	PSB5	9.89	2
Q92504	S39A7	2.99	1
Q13492	PICAL	3.83	2
P78382	S35A1	7.72	2
O95563	MPC2	17.32	2
P19823	ITIH2	2.75	2
Q9P2C4	TM181	3.92	2
Q13573	SNW1	5.22	2
Q96II8	LRCH3	4.38	2
Q53EU6	GPAT3	7.37	2
O75794	CD123	7.74	2
P32322	P5CR1	8.78	2
P04637	P53	4.83	2
Q8NDV3	SMC1B	1.62	1
Q9Y4E8	UBP15	3.16	2
Q9NSK0	KLC4	6.3	2
O14880	MGST3	9.87	1
Q93077	H2A1C	21.54	2
Q7L7L0	H2A3	21.54	2
Q99878	H2A1J	21.88	2
Q8IUE6	H2A2B	21.54	2
Q9NQH7	XPP3	3.55	1
Q16777	H2A2C	21.71	2
Q66GS9	CP135	2.02	1
Q6FI13	H2A2A	21.54	2
P0C0S8	H2A1	21.54	2
Q96KK5	H2A1H	21.88	2
Q9BTM1	H2AJ	21.71	2
P16104	H2AX	19.58	2
Q96QV6	H2A1A	21.37	2
P20671	H2A1D	21.54	2
P04908	H2A1B	21.54	2
Q9UBH6	XPR1	3.02	2
Q9H9Y4	GPN2	10.65	2
P61626	LYSC	14.19	2
Q8WY54	PPM1E	3.71	2
Q6ZN55	ZN574	4.13	2
Q8WWC4	MAIP1	7.9	2
Q9GZZ9	UBA5	6.19	2
Q9Y5S2	MRCKB	1.64	2
Q9BZL6	KPCD2	4.21	2
P50914	RL14	11.16	2
Q13438	OS9	3.6	2
Q96IX5	ATPMK	44.83	2
Q8N8A2	ANR44	3.42	2
Q8NDN9	RCBT1	3.01	1
Q9BV44	THUM3	4.93	2
Q9P2E7	PCD10	2.88	2
O75354	ENTP6	5.58	2
P98172	EFNB1	8.96	2
Q7L099	RUFY3	7.25	2
Q9BV35	SCMC3	6.62	2
P46777	RL5	10.77	2
Q9H8G2	CAAP1	4.43	1
Q9Y3E0	GOT1B	9.42	1
Q12770	SCAP	2.42	2
O00459	P85B	5.22	2
Q9NXX6	NSE4A	7.79	2
Q7Z589	EMSY	1.97	2
Q9NUL7	DDX28	4.26	2
Q9NRX5	SERC1	5.52	2
Q9UBV2	SE1L1	3.4	2
P31327	CPSM	0.73	1
P04899	GNAI2	7.32	1
P43307	SSRA	8.04	2
Q4G148	GXLT1	5.91	2
Q9NRD5	PICK1	8.19	2
Q14168	MPP2	4.17	1
O95470	SGPL1	4.05	2
O43823	AKAP8	2.89	2
Q15629	TRAM1	8.02	2
Q70UQ0	IKIP	6	2
Q9BQB6	VKOR1	7.98	1
Q96I25	SPF45	7.23	2
Q9P215	POGK	3.45	2
Q9Y6K0	CEPT1	10.34	2
P05109	S10A8	23.66	2
Q96S97	MYADM	10.25	2
Q15773	MLF2	11.29	2
O00629	IMA3	7.68	2
P62495	ERF1	5.26	2
Q8NFF5	FAD1	4.09	2
Q02447	SP3	2.18	1
Q9H0M0	WWP1	2.06	1
Q13107	UBP4	1.97	1
Q5D862	FILA2	1.05	2
Q9H582	ZN644	2.11	2
P22670	RFX1	1.23	1
P48378	RFX2	1.66	1
P48380	RFX3	1.6	1
Q9NSB4	KRT82	4.87	2
Q3KQZ1	S2535	8.67	2
Q16254	E2F4	5.33	2
Q9Y6X3	SCC4	3.92	2
O94822	LTN1	1.7	2
Q8IVH2	FOXP4	4.41	2
P16157	ANK1	1.28	1
P61803	DAD1	19.47	2
Q6WRX3	ZY11A	3.95	2
P60660	MYL6	15.89	2
P14649	MYL6B	11.54	2
Q99081	HTF4	4.11	2
Q7RTP0	NIPA1	6.08	1
O43299	AP5Z1	2.48	2
P11277	SPTB1	0.84	1
Q9UEY8	ADDG	4.53	2
P43003	EAA1	6.27	2
Q15813	TBCE	3.42	1
P51649	SSDH	4.86	2
Q9Y463	DYR1B	3.5	2
Q9Y5A7	NUB1	1.95	1
Q13627	DYR1A	2.88	2
Q96RU2	UBP28	2.51	2
Q8NEW0	ZNT7	7.98	2
O95382	M3K6	1.94	2
Q8IXS6	PALM2	7.65	2
Q9UNF0	PACN2	4.53	2
Q8IWZ3	ANKH1	0.87	2
Q8TCY9	URGCP	2.15	2
Q9GZT9	EGLN1	6.34	2
Q02878	RL6	10.42	2
Q8NE71	ABCF1	3.55	2
P31350	RIR2	6.17	2
P20585	MSH3	2.81	2
Q8WUD6	CHPT1	4.93	1
Q15717	ELAV1	7.36	2
O95551	TYDP2	7.73	2
O75351	VPS4B	5.18	1
Q9UNN5	FAF1	3.38	2
[truncated: 733 more rows]
