# Supplementary material for: Cyclin K condensates bridge CDK12 to phosphorylate and drive oncogenic YAP activation in hepatocellular carcinoma
Source: Sci Adv. 2026 Jul 3;12(27):eaec6492. doi: 10.1126/sciadv.aec6492 (PMC13330896; doi:10.1126/sciadv.aec6492)
Supplement: Supplementary file 2 — Tables S1 to S3 [file sciadv.aec6492_tables_s1_to_s3.zip › aec6492_table_s2.xlsx]

## Sheet: Sheet1
Table S2 Peptide information of YAP ptrotein without reaction with CDK12/CCNK
Gene	Peptide	Mass	ppm	m/z	z	#Spec	PTM	AScore
YAP1	R.AHSSPASLQLGAVSPGTLTPTGVVSGPAATPTAQHLR.Q	3533.86	1.8	884.474	4	21
YAP1	R.DESTDSGLSM(+15.99)SSYSVPR.T	1832.77	-1.1	917.393	2	9	Oxidation (M)	M10:Oxidation (M):1000.00
YAP1	R.DESTDSGLSMSSYSVPR.T	1816.78	2	909.398	2	7
YAP1	R.GDSETDLEALFNAVM(+15.99)NPK.T	1965.9	12.2	983.969	2	1	Oxidation (M)	M15:Oxidation (M):1000.00
YAP1	R.ISQSAPVKQPPPLAPQSPQGGVM(+15.99)GGSNSNQQQQM(+15.99)R.L	3660.77	-5	1221.26	3	1	Oxidation (M); Oxidation (M)	M23:Oxidation (M):1000.00;M34:Oxidation (M):1000.00
YAP1	R.KLPDSFFKPPEPK.S	1528.83	0.5	510.617	3	21
YAP1	R.LKQQELLR.Q	1026.62	-4.7	514.314	2	5
YAP1	K.LPDSFFKPPEPK.S	1400.73	6.6	701.379	2	9
YAP1	R.LQQLQM(+15.99)EK.E	1032.53	-1.9	517.27	2	11	Oxidation (M)	M6:Oxidation (M):1000.00
YAP1	R.LQQLQM(+15.99)EKER.L	1317.67	5.3	659.846	2	2	Oxidation (M)	M6:Oxidation (M):1000.00
YAP1	R.LQQLQMEK.E	1016.53	-3.7	509.272	2	8
YAP1	R.LQQLQMEKER.L	1301.68	3.8	651.848	2	1
YAP1	R.NINPSTANSPK.C	1141.57	1	571.794	2	9
YAP1	R.QASTDAGTAGALTPQHVR.A	1779.89	3.2	594.305	3	21
YAP1	K.QPPPLAPQSPQGGVM(+15.99)GGSNSNQQQQM(+15.99)R.L	2850.31	-1.6	951.11	3	8	Oxidation (M); Oxidation (M)	M15:Oxidation (M):1000.00;M26:Oxidation (M):1000.00
YAP1	K.QPPPLAPQSPQGGVM(+15.99)GGSNSNQQQQMR.L	2834.32	-0.4	945.78	3	2	Oxidation (M)	M15:Oxidation (M):156.90
YAP1	K.QPPPLAPQSPQGGVMGGSNSNQQQQM(+15.99)R.L	2834.32	6.6	945.786	3	1	Oxidation (M)	M26:Oxidation (M):159.14
YAP1	K.QPPPLAPQSPQGGVMGGSNSNQQQQMR.L	2818.32	8.3	940.456	3	2
YAP1	K.QQELLR.Q	785.439	-5.9	393.725	2	2
YAP1	R.QSSFEIPDDVPLPAGWEM(+15.99)AK.T	2232.04	-4	1117.02	2	5	Oxidation (M)	M18:Oxidation (M):1000.00
YAP1	R.QSSFEIPDDVPLPAGWEMAK.T	2216.05	-3.1	1109.03	2	2
YAP1	R.SQLPTLEQDGGTQNPVSSPGM(+15.99)SQELR.T	2771.3	3.7	924.778	3	9	Oxidation (M)	M21:Oxidation (M):1000.00
YAP1	R.SQLPTLEQDGGTQNPVSSPGMSQELR.T	2755.31	-0.4	919.443	3	8
YAP1	K.TANVPQTVPM(+15.99)R.L	1228.62	0.4	615.319	2	14	Oxidation (M)	M10:Oxidation (M):1000.00
YAP1	K.TANVPQTVPMR.L	1212.63	-0.6	607.321	2	5
YAP1	R.TM(+15.99)TTNSSDPFLNSGTYHSR.D	2130.93	9.7	711.323	3	12	Oxidation (M)	M2:Oxidation (M):1000.00
YAP1	R.TMTTNSSDPFLNSGTYHSR.D	2114.93	15.9	705.996	3	11
YAP1	R.TPDDFLNSVDEM(+15.99)DTGDTINQSTLPSQQNR.F	3253.43	-0.6	1085.48	3	6	Oxidation (M)	M12:Oxidation (M):1000.00
YAP1	R.TPDDFLNSVDEMDTGDTINQSTLPSQQNR.F	3237.44	1	1080.15	3	2
YAP1	K.TTSWLDPR.L	974.482	-3	488.247	2	10
YAP1	R.YFLNHIDQTTTWQDPR.K	2033.96	7.5	678.999	3	19
