# Supplementary material for: Cyclin K condensates bridge CDK12 to phosphorylate and drive oncogenic YAP activation in hepatocellular carcinoma
Source: Sci Adv. 2026 Jul 3;12(27):eaec6492. doi: 10.1126/sciadv.aec6492 (PMC13330896; doi:10.1126/sciadv.aec6492)
Supplement: Supplementary file 2 — Tables S1 to S3 [file sciadv.aec6492_tables_s1_to_s3.zip › aec6492_table_s3.xlsx]

## Sheet: Sheet1
Table S2 Peptide information of YAP ptrotein without reaction with CDK12/CCNK
Protein	Peptide	Mass	ppm	m/z	z	#Spec	PTM	AScore
YAP1	R.AHSSPASLQLGAVSPGTLTPTGVVSGPAATPTAQHLR.Q	3533.86	5.9	884.477	4	55
YAP1	K.CQELALR.S	831.427	-6.3	832.429	1	3
YAP1	R.DES(+79.97)TDSGLSMSSYSVPR.T	1896.74	-5.2	949.375	2	8	Phosphorylation (STY)	S3:Phosphorylation (STY):0.00
YAP1	R.DEST(+79.97)DSGLSMSSYSVPR.T	1896.74	-4.2	949.376	2	16	Phosphorylation (STY)	T4:Phosphorylation (STY):34.65
YAP1	R.DESTDS(+79.97)GLSMSSYSVPR.T	1896.74	-4.2	949.376	2	1	Phosphorylation (STY)	S6:Phosphorylation (STY):0.00
YAP1	R.DESTDSGLSM(+15.99)SSYSVPR.T	1832.77	-4.9	917.389	2	12	Oxidation (M)	M10:Oxidation (M):1000.00
YAP1	R.DESTDSGLSMSSYSVPR.T	1816.78	-8.7	909.389	2	15
YAP1	R.GDSETDLEALFNAVM(+15.99)NPK.T	1965.9	-0.9	983.956	2	21	Oxidation (M)	M15:Oxidation (M):1000.00
YAP1	R.GDSETDLEALFNAVMNPK.T	1949.9	-1.1	975.958	2	25
YAP1	R.ISQSAPVK.Q	828.471	9.7	829.486	1	1
YAP1	K.LPDSFFKPPEPK.S	1400.73	-1.9	701.373	2	14
YAP1	R.LQQLQM(+15.99)EK.E	1032.53	16.6	517.279	2	19	Oxidation (M)	M6:Oxidation (M):1000.00
YAP1	R.LQQLQMEK.E	1016.53	-0.1	1017.54	1	23
YAP1	R.NINPSTANSPK.C	1141.57	3.7	571.796	2	27
YAP1	R.QASTDAGTAGALTPQHVR.A	1779.89	-8.3	890.943	2	40
YAP1	K.QPPPLAPQSPQGGVM(+15.99)GGSNSNQQQQM(+15.99)R.L	2850.31	-0.7	951.111	3	6	Oxidation (M); Oxidation (M)	M15:Oxidation (M):1000.00;M26:Oxidation (M):1000.00
YAP1	K.QPPPLAPQSPQGGVM(+15.99)GGSNSNQQQQMR.L	2834.32	-2.1	945.778	3	25	Oxidation (M)	M15:Oxidation (M):260.00
YAP1	K.QPPPLAPQSPQGGVMGGSNSNQQQQM(+15.99)R.L	2834.32	-8.3	945.772	3	25	Oxidation (M)	M26:Oxidation (M):165.93
YAP1	K.QPPPLAPQSPQGGVMGGSNSNQQQQMR.L	2818.32	-3.7	940.445	3	33
YAP1	R.QSSFEIPDDVPLPAGWEM(+15.99)AK.T	2232.04	0.7	1117.03	2	16	Oxidation (M)	M18:Oxidation (M):1000.00
YAP1	R.QSSFEIPDDVPLPAGWEMAK.T	2216.05	1.3	739.69	3	48
YAP1	R.SQLPTLEQDGGTQNPVSSPGM(+15.99)SQELR.T	2771.3	1	924.776	3	24	Oxidation (M)	M21:Oxidation (M):1000.00
YAP1	R.SQLPTLEQDGGTQNPVSSPGMSQELR.T	2755.31	10.4	1378.68	2	43
YAP1	K.TANVPQTVPM(+15.99)R.L	1228.62	4.1	615.322	2	20	Oxidation (M)	M10:Oxidation (M):1000.00
YAP1	K.TANVPQTVPMR.L	1212.63	-4.8	607.319	2	17
YAP1	R.TM(+15.99)TTNSSDPFLNSGTYHSR.D	2130.93	5	711.32	3	1	Oxidation (M)	M2:Oxidation (M):1000.00
YAP1	R.TMTTNSSDPFLNSGTYHSR.D	2114.93	5.1	705.989	3	13
YAP1	R.TPDDFLNSVDEM(+15.99)DTGDTINQSTLPSQQNR.F	3253.43	-3.2	1085.48	3	33	Oxidation (M)	M12:Oxidation (M):1000.00
YAP1	R.TPDDFLNSVDEMDTGDTINQSTLPSQQNR.F	3237.44	-1.4	1080.15	3	55
YAP1	K.TTSWLDPR.L	974.482	15.3	488.256	2	26
YAP1	R.YFLNHIDQTTTWQDPR.K	2033.96	-5.2	678.99	3	79
